# Supplementary material for: Optimization of Feed Components to Improve Hermetia illucens Growth and Development of Oil Extractor to Produce Biodiesel
Source: Animals (Basel). 2021 Sep 1;11(9):2573. doi: 10.3390/ani11092573 (PMC8470524; doi:10.3390/ani11092573)
Supplement: Supplementary file 1 [file animals-11-02573-s001.zip]

Archive with 1 entries (1 files):
- animals-1290141-supplementary.pdf
